# Supplementary material for: Biochemical Characterization and In Vitro Digestibility of Protein Isolates from Hemp (Cannabis sativa L.) By-Products for Salmonid Feed Applications
Source: Molecules. 2022 Jul 27;27(15):4794. doi: 10.3390/molecules27154794 (PMC9369619; doi:10.3390/molecules27154794)
Supplement: Supplementary file 1 [file molecules-27-04794-s001.zip]

Archive with 1 entries (1 files):
- molecules-1827531-supplementary.pdf
